# Supplementary material for: The transcription factor STE12 influences growth on several carbon sources and production of dehydroacetic acid (DHAA) in Trichoderma reesei
Source: Sci Rep. 2024 Apr 26;14:9625. doi: 10.1038/s41598-024-59511-8 (PMC11053031; doi:10.1038/s41598-024-59511-8)
Supplement: Supplementary file 1 — Supplementary Information 1. [file 41598_2024_59511_MOESM1_ESM.xlsx]

## Sheet: BIOLOG data
Growth on diverse carbon sources in constant darkness (DD)
BIOLOG data from 72 to 144 hours of growth
	Reference strain												Mutant
C-source	QM6a DD												ste12 DD
	72			96			120			144			72			96			120			144
	average	STD	STD%	average	STD	STD%	average	STD	STD%	average	STD	STD%	average	STD	STD%	average	STD	STD%	average	STD	STD%	average	STD	STD%
2-Amino Ethanol	0.340667	0.00601849	0.0176668	0.395333	0.0443797	0.112259	0.423333	0.0143836	0.0339771	0.393333	0.0126579	0.0321811	0.355	0.0347275	0.097824	0.391333	0.0415077	0.106067	0.442667	0.0827298	0.18689	0.442667	0.0851756	0.192415
2-Keto-D-Gluconic Acid	0.746	0.0362491	0.0485913	0.774667	0.0565116	0.0729495	0.699	0.0225536	0.0322656	0.685333	0.00793025	0.0115714	0.814667	0.0521046	0.0639582	0.755667	0.0526772	0.0697096	0.753	0.0430581	0.0571821	0.731667	0.0351979	0.0481064
Adenosine	0.546333	0.00849837	0.0155553	0.672667	0.0512792	0.0762327	0.885667	0.0511881	0.0577961	1.09867	0.0264113	0.0240394	0.576	0.0433667	0.0752893	0.674	0.0481456	0.0714327	0.824	0.0548513	0.0665671	1.10133	0.0472182	0.0428736
Adenosine-5'- Monophosphate	0.383	0.0304083	0.0793951	0.499	0.0306268	0.0613763	0.741	0.0120277	0.0162318	0.998333	0.0160485	0.0160753	0.367333	0.00967241	0.0263314	0.478	0.0118603	0.0248123	0.597333	0.000942809	0.00157836	0.926	0.0151217	0.0163302
Adonitol	0.977	0.027313	0.027956	1.13067	0.0568409	0.050272	1.179	0.0411582	0.0349094	1.195	0.0166733	0.0139526	1.049	0.0325269	0.0310075	1.20867	0.0511621	0.0423293	1.283	0.0326905	0.0254797	1.293	0.036341	0.0281059
Alaninamide	0.424	0.0682691	0.161012	0.526667	0.0530807	0.100786	0.459333	0.010873	0.0236713	0.450333	0.0356495	0.0791625	0.522	0.0863018	0.165329	0.572	0.0668331	0.116841	0.617333	0.0699778	0.113355	0.629	0.0449296	0.0714302
Amygdalin	0.702333	0.026386	0.0375691	0.702333	0.0310305	0.0441819	0.681333	0.0465499	0.0683217	0.7	0.0767637	0.109662	0.782	0.0259358	0.033166	0.766667	0.0576214	0.0751583	0.815	0.113325	0.13905	0.861	0.108971	0.126563
Arbutin	0.825333	0.0251705	0.0304974	0.776	0.0384448	0.0495422	0.659667	0.0286395	0.0434151	0.564333	0.0318469	0.0564327	0.893667	0.0563875	0.0630968	0.787667	0.0586307	0.0744359	0.692	0.0475254	0.0686784	0.593667	0.0505459	0.0851419
Bromosuccinic Acid	0.595333	0.0400111	0.0672079	0.753667	0.062034	0.0823097	0.743333	0.0160069	0.021534	0.732	0.0407676	0.0556935	0.641667	0.0994027	0.154913	0.711	0.0967609	0.136091	0.740333	0.0761592	0.102871	0.714667	0.0600352	0.0840044
D-Arabinose	0.613333	0.0208859	0.0340532	1.01067	0.0739114	0.0731313	1.22367	0.0393305	0.0321415	1.353	0.00909212	0.00671997	0.679333	0.0606429	0.0892682	1.09233	0.0613533	0.0561672	1.302	0.035393	0.0271836	1.44433	0.0322215	0.0223089
D-Arabitol	1.215	0.0226421	0.0186355	1.25267	0.0443797	0.0354282	1.219	0.0355622	0.0291732	1.182	0.0139284	0.0117837	1.27867	0.0618888	0.048401	1.26433	0.0565116	0.0446967	1.23567	0.0586591	0.0474716	1.142	0.0931916	0.0816038
D-Cellobiose	1.071	0.00828654	0.00773719	1.03367	0.0135236	0.0130832	1.002	0.02459	0.0245409	0.93	0.0152534	0.0164015	1.046	0.0115758	0.0110668	1.004	0.0131403	0.0130879	0.971333	0.0229395	0.0236165	0.907333	0.0282174	0.0310993
Dextrin	1.02567	0.03332	0.0324862	1.081	0.0451073	0.0417274	1.06867	0.0249978	0.0233916	1.11033	0.0172498	0.0155357	1.06833	0.0600352	0.0561952	1.06167	0.054908	0.0517187	1.10133	0.0616568	0.0559837	1.134	0.0516204	0.0455206
D-Fructose	1.298	0.0206074	0.0158763	1.335	0.0457019	0.0342337	1.27267	0.0210608	0.0165485	1.259	0.00141421	0.00112328	1.35433	0.0583229	0.0430639	1.33433	0.0564348	0.0422944	1.265	0.0529402	0.04185	1.20467	0.0462049	0.0383549
D-Galactose	1.358	0.0163911	0.01207	1.38033	0.0282174	0.0204425	1.313	0.0175689	0.0133807	1.284	0.00778888	0.00606611	1.36367	0.0396849	0.0291016	1.36133	0.0378183	0.0277803	1.32167	0.0429133	0.0324691	1.278	0.0375855	0.0294096
D-Galacturonic Acid	0.468333	0.0417958	0.0892437	0.843333	0.086984	0.103143	1.01367	0.0894961	0.0882895	0.953667	0.0713411	0.0748072	0.514667	0.085066	0.165284	0.864	0.140057	0.162103	1.15233	0.0466928	0.0405203	1.089	0.0495379	0.0454893
D-Gluconic Acid	0.675333	0.03337	0.0494126	0.888667	0.0688783	0.0775075	0.953333	0.0450284	0.0472326	1.021	0.00989949	0.00969588	0.709333	0.059539	0.0839365	0.876	0.0547905	0.0625462	1.02467	0.075407	0.0735918	1.072	0.056356	0.0525709
D-Glucosamine	0.675	0.0118603	0.0175708	0.847667	0.0669793	0.079016	0.881	0.0371573	0.0421763	0.934	0.0104243	0.011161	0.720333	0.0761417	0.105703	0.832333	0.0652193	0.0783572	0.915667	0.0655862	0.0716268	0.958333	0.0556497	0.0580693
D-Glucuronic Acid	0.667	0.0677102	0.101514	0.82	0.0374789	0.045706	0.847333	0.00249444	0.00294387	0.815333	0.0385602	0.0472938	0.712667	0.0792689	0.111229	0.821667	0.067039	0.081589	0.917	0.0607015	0.0661957	0.906667	0.0400361	0.0441575
D-Lactic Acid Methyl Ester	0.494667	0.075641	0.152913	0.575667	0.0646031	0.112223	0.475667	0.0224846	0.0472696	0.458667	0.0192585	0.041988	0.540667	0.0612663	0.113316	0.544	0.0511534	0.0940319	0.587667	0.0444997	0.0757227	0.555	0.0514263	0.09266
D-Malic Acid	0.488	0.0621182	0.127291	0.617333	0.0522579	0.084651	0.58	0.0248328	0.0428151	0.596667	0.025197	0.0422296	0.527	0.081306	0.154281	0.579333	0.0769083	0.132753	0.642	0.0303425	0.0472624	0.644	0.0297097	0.0461331
D-Mannitol	1.23633	0.00817856	0.00661518	1.24433	0.0178201	0.014321	1.24467	0.0245674	0.0197381	1.205	0.0139523	0.0115787	1.271	0.044699	0.0351684	1.25333	0.0516161	0.0411831	1.24633	0.0521302	0.0418268	1.16833	0.0746562	0.0638998
D-Mannose	1.228	0.0435966	0.0355021	1.25267	0.0480301	0.0383423	1.17467	0.0206774	0.0176028	1.121	0.0163911	0.0146218	1.27567	0.0678937	0.0532221	1.241	0.0627588	0.0505712	1.212	0.0535226	0.0441605	1.12833	0.0412338	0.0365439
D-Melezitose	0.542333	0.0526899	0.097154	0.614667	0.0592528	0.0963982	0.544667	0.0277168	0.0508877	0.520667	0.00857645	0.0164721	0.587333	0.0682414	0.116189	0.606	0.0582466	0.0961165	0.636	0.0321248	0.0505106	0.611333	0.038853	0.0635545
D-Melibiose	1.082	0.0530911	0.0490676	1.19867	0.037615	0.0313807	1.24	0.0152971	0.0123363	1.335	0.0131403	0.0098429	1.11767	0.0678495	0.0607064	1.21233	0.0604998	0.0499036	1.441	0.0276043	0.0191564	1.576	0.0503389	0.0319409
D-Psicose	0.651333	0.0422401	0.0648517	0.767	0.0553955	0.0722237	0.731	0.0211187	0.0288902	0.75	0.0211187	0.0281583	0.690333	0.0740915	0.107327	0.749	0.0724753	0.0967627	0.843333	0.0525632	0.0623279	0.839333	0.0564762	0.0672869
D-Raffinose	0.992333	0.0367544	0.0370384	1.125	0.047039	0.0418124	1.081	0.0163095	0.0150874	1.06067	0.0174611	0.0164624	1.02333	0.0704714	0.0688646	1.13367	0.0790668	0.0697443	1.15	0.0585548	0.0509172	1.129	0.0478818	0.0424108
D-Ribose	1.116	0.00454606	0.00407353	1.102	0.0208327	0.0189044	1.101	0.00244949	0.00222479	1.07967	0.0134743	0.01248	1.158	0.0496051	0.0428369	1.17533	0.0499755	0.0425203	1.17933	0.0431766	0.0366111	1.17333	0.0377212	0.0321487
D-Saccharic Acid	0.395	0.00326599	0.00826832	0.473667	0.0420819	0.0888429	0.520667	0.0118415	0.022743	0.489333	0.0202704	0.0414245	0.433667	0.071565	0.165023	0.486333	0.0708159	0.145612	0.518	0.0644515	0.124424	0.514	0.0608167	0.11832
D-Sorbitol	0.814333	0.0339051	0.0416354	1.17867	0.0725825	0.0615802	1.41133	0.0440025	0.031178	1.46433	0.0181169	0.0123721	0.772	0.0865486	0.11211	1.00833	0.0931892	0.092419	1.34667	0.087842	0.0652292	1.478	0.0820528	0.0555161
D-Tagatose	0.662667	0.0796088	0.120134	0.918333	0.0347978	0.0378924	1.17033	0.0870606	0.0743896	1.289	0.103289	0.0801313	0.659333	0.0762292	0.115616	0.834333	0.0686311	0.0822586	1.16267	0.0879255	0.075624	1.42033	0.110783	0.0779979
D-Trehalose	1.301	0.0539877	0.041497	1.32267	0.0427577	0.0323269	1.12167	0.0191543	0.0170767	1.08433	0.0187853	0.0173243	1.35133	0.0613858	0.0454261	1.31133	0.0596452	0.0454844	1.236	0.0373184	0.0301929	1.17633	0.0448132	0.0380957
D-Xylose	1.058	0.00374166	0.00353654	1.02867	0.0165193	0.016059	0.971	0.00355903	0.00366532	0.877	0.011431	0.0130342	1.101	0.031209	0.028346	1.07	0.032619	0.0304851	1.01833	0.050162	0.0492589	0.958	0.047124	0.0491899
Fumaric Acid	0.683	0.0559702	0.0819476	0.888	0.062498	0.0703806	0.946333	0.0306522	0.0323905	0.972667	0.0143836	0.0147878	0.724667	0.075544	0.104246	0.862667	0.0632157	0.0732794	0.972	0.0768028	0.0790152	1.015	0.0535226	0.0527316
Gentiobiose	1.15333	0.0396681	0.0343943	1.14633	0.039752	0.0346775	1.05867	0.0207579	0.0196076	0.987333	0.0172498	0.0174711	1.179	0.0679019	0.0575928	1.14033	0.0609061	0.0534108	1.095	0.0439621	0.040148	1.014	0.0305396	0.0301179
Glucose-1-Phosphate	0.425	0.0284371	0.0669107	0.566	0.0133666	0.0236159	0.628667	0.0122837	0.0195393	0.661	0.030474	0.0461029	0.443	0.0808744	0.182561	0.553	0.0721434	0.130458	0.650667	0.0693269	0.106548	0.687333	0.0591119	0.0860019
Glucuronamide	0.232667	0.0435839	0.187323	0.347667	0.0598015	0.172008	0.328667	0.035027	0.106573	0.329	0.0204613	0.0621925	0.261333	0.0781039	0.298867	0.261	0.0627853	0.240557	0.254333	0.0780185	0.306757	0.258333	0.0612445	0.237075
Glycerol	1.08333	0.00837987	0.00773526	1.232	0.0350523	0.0284516	1.13067	0.0167398	0.0148053	1.087	0.00588784	0.0054166	1.117	0.0689493	0.0617272	1.28	0.053963	0.0421586	1.227	0.0347659	0.0283341	1.17833	0.0377477	0.0320348
Glycogen	1.03967	0.0514933	0.0495286	1.266	0.0494031	0.039023	1.192	0.0235089	0.0197222	1.16867	0.0110855	0.00948562	1.07967	0.0364448	0.0337556	1.22667	0.0343058	0.0279667	1.31167	0.0212498	0.0162006	1.297	0.0361202	0.027849
Glycyl-L-Glutamic Acid	0.584	0.000816497	0.00139811	0.672667	0.00169967	0.00252677	0.794333	0.0138884	0.0174844	0.834333	0.00793025	0.0095049	0.596	0.0163095	0.0273649	0.716	0.0176824	0.0246961	0.848333	0.0265497	0.0312964	0.935667	0.0353679	0.0377997
i-Erythritol	1.30067	0.0643238	0.0494545	1.322	0.0106771	0.00807646	1.196	0.0160831	0.0134474	1.11733	0.0366454	0.0327972	1.37067	0.0787584	0.0574599	1.336	0.0676215	0.0506149	1.24433	0.0465499	0.0374095	1.14867	0.0396681	0.034534
Lactulose	0.898	0.0467832	0.0520971	0.931667	0.0485066	0.0520643	0.869	0.0200499	0.0230724	0.888333	0.0150628	0.0169563	0.926333	0.0706273	0.076244	0.941667	0.0554276	0.0588612	1.01133	0.0474154	0.0468841	1.027	0.0375855	0.0365973
L-Alanine	0.931333	0.0532687	0.0571962	0.990333	0.0643446	0.0649726	0.913333	0.0308797	0.0338099	0.874667	0.0259401	0.0296571	1.01267	0.0693269	0.0684598	0.983333	0.0592528	0.060257	0.972333	0.0592077	0.0608924	0.92	0.0449296	0.0488365
L-Alanyl-Glycine	0.841	0.0227596	0.0270626	1.07467	0.117019	0.108889	1.051	0.118296	0.112556	1.039	0.0672756	0.0647503	0.849333	0.078572	0.0925102	1.082	0.0584009	0.053975	1.128	0.0756086	0.0670289	1.089	0.0595707	0.0547022
L-Arabinose	1.024	0.0113431	0.0110773	1.04067	0.0353679	0.0339858	0.884667	0.0260299	0.0294234	0.826333	0.0046428	0.00561855	1.04967	0.0450506	0.0429189	1.047	0.0510163	0.0487262	0.892667	0.0473943	0.053093	0.834	0.047124	0.0565035
L-Asparagine	0.753333	0.0550414	0.0730638	0.929	0.0534852	0.0575729	0.909	0.0211818	0.0233023	0.859667	0.0370615	0.0431115	0.844667	0.0828023	0.0980296	0.952667	0.0836912	0.0878494	0.970667	0.0861059	0.088708	0.923333	0.0623396	0.0675158
L-Aspartic Acid	0.731333	0.0325201	0.0444668	0.906333	0.0674356	0.0744048	0.926667	0.02585	0.0278957	0.903667	0.0164181	0.0181684	0.761333	0.104767	0.137611	0.860667	0.0886052	0.10295	0.901333	0.0818712	0.0908334	0.892	0.0662722	0.0742962
L-Fucose	0.479333	0.0449024	0.0936767	0.642	0.0457457	0.0712549	0.694667	0.0185532	0.0267081	0.894333	0.0352641	0.0394306	0.506333	0.0729947	0.144163	0.595333	0.051938	0.0872419	0.709	0.0523832	0.0738832	0.892333	0.0428667	0.0480389
L-Glutamic Acid	0.781333	0.00946338	0.0121118	0.897	0.0183848	0.0204958	0.932333	0.0169967	0.0182303	0.866667	0.00834	0.00962307	0.786667	0.0274752	0.0349262	0.964333	0.0326633	0.0338713	0.945667	0.0554336	0.0586186	0.915	0.0606685	0.0663044
L-Lactic Acid	0.569	0.0640364	0.112542	0.674	0.0509902	0.0756531	0.630667	0.0161107	0.0255456	0.642	0.0200499	0.0312304	0.628667	0.0800097	0.127269	0.668	0.0682984	0.102243	0.762667	0.0596508	0.0782135	0.75	0.056356	0.0751413
L-Malic Acid	0.539667	0.0538908	0.0998595	0.717333	0.0654285	0.0912107	0.720667	0.0228959	0.0317704	0.772667	0.0308797	0.0399651	0.598	0.0751132	0.125607	0.690333	0.0812992	0.117768	0.769333	0.0919432	0.11951	0.846	0.0694694	0.0821152
L-Ornithine	0.683	0.00294392	0.00431028	0.902	0.0229928	0.0254909	0.930333	0.0137194	0.0147468	0.903667	0.0286628	0.0317183	0.739333	0.0337079	0.0455923	0.961	0.0454386	0.0472826	0.985333	0.0446119	0.045276	0.993	0.0514069	0.0517693
L-Phenylalanine	0.444333	0.124167	0.279447	0.504333	0.179574	0.356063	0.570667	0.142024	0.248874	0.575333	0.1031	0.1792	0.397333	0.0415077	0.104466	0.432333	0.0449172	0.103895	0.494333	0.0685971	0.138767	0.534667	0.0714718	0.133675
L-Proline	0.817	0.00509902	0.00624115	0.996667	0.0456387	0.0457913	1.12533	0.0280753	0.0249484	1.182	0.00962635	0.00814412	0.906333	0.0536987	0.0592483	1.06867	0.054689	0.051175	1.21167	0.0744864	0.0614743	1.31067	0.0822692	0.062769
L-Pyroglutamic Acid	0.785333	0.00758654	0.00966028	0.967667	0.0558231	0.0576884	1.07	0.0203961	0.0190618	1.045	0.0275802	0.0263925	0.883333	0.0387241	0.0438386	1.07867	0.0311163	0.028847	1.17233	0.0943975	0.080521	1.152	0.101078	0.0877409
L-Rhamnose	0.615667	0.0127628	0.02073	0.828667	0.0500755	0.060429	1.09467	0.0635103	0.0580179	1.292	0.040431	0.0312934	0.616	0.0163911	0.0266089	0.836	0.0127279	0.0152248	1.14833	0.0493581	0.0429824	1.381	0.0439621	0.0318335
L-Serine	0.557	0.00282843	0.00507797	0.736333	0.0273902	0.0371981	0.749667	0.010873	0.0145038	0.724	0.0216487	0.0299015	0.578667	0.0299147	0.0516959	0.758667	0.0476818	0.0628495	0.811333	0.071946	0.0886762	0.773667	0.0647113	0.0836424
L-Sorbose	0.391	0.0807754	0.206587	0.489333	0.0512532	0.104741	0.428333	0.0186964	0.0436492	0.432	0.034215	0.0792014	0.395667	0.090016	0.227505	0.433667	0.0800347	0.184554	0.500333	0.0683439	0.136597	0.480667	0.088432	0.183978
L-Threonine	0.346	0.00748331	0.0216281	0.399667	0.0412014	0.103089	0.450667	0.0138884	0.0308176	0.455667	0.023041	0.0505655	0.358667	0.0116142	0.0323815	0.392333	0.0273902	0.0698136	0.464333	0.0771593	0.166172	0.485667	0.0759927	0.156471
Maltitol	0.645333	0.0400527	0.0620652	0.851333	0.051422	0.0604017	0.924	0.0149666	0.0161977	1.059	0.0136382	0.0128784	0.648333	0.0722465	0.111434	0.805333	0.0683927	0.0849247	0.979	0.049558	0.0506211	1.09633	0.0603619	0.055058
Maltose	1.06533	0.0315841	0.0296472	1.437	0.0636082	0.0442646	1.50567	0.0216384	0.0143713	1.50667	0.0196186	0.0130212	0.999333	0.0641578	0.0642006	1.392	0.0720324	0.0517474	1.64133	0.061991	0.0377687	1.62333	0.0544324	0.0335313
Maltotriose	1.23467	0.0245809	0.019909	1.30533	0.0544447	0.0417094	1.30533	0.0487465	0.0373441	1.28133	0.0301367	0.0235198	1.23967	0.0177826	0.0143447	1.31933	0.0220656	0.0167248	1.34133	0.0557215	0.0415419	1.336	0.0587594	0.0439816
m-Inositol	0.541667	0.0654489	0.120829	0.653667	0.0326224	0.0499068	0.628	0.00355903	0.00566724	0.677333	0.0223954	0.0330641	0.558	0.0735436	0.131799	0.604667	0.0574127	0.0949494	0.693667	0.0376327	0.0542519	0.731333	0.0531058	0.072615
N-Acetly-Lglutamic Acid	0.527333	0.0665649	0.126229	0.647	0.0562909	0.087003	0.646	0.0163299	0.0252785	0.698	0.0284722	0.0407911	0.560667	0.0734953	0.131086	0.596333	0.0619157	0.103827	0.624333	0.0727843	0.116579	0.639667	0.0477517	0.0746509
N-Acetyl-DGalactosamine	0.328667	0.00410961	0.0125039	0.408667	0.0407785	0.0997843	0.376333	0.0225142	0.0598251	0.373667	0.00834	0.0223194	0.361667	0.0596676	0.16498	0.372333	0.0754645	0.20268	0.37	0.0677102	0.183	0.366	0.0717635	0.196075
N-Acetyl-DGlucosamine	0.989	0.0141657	0.0143232	1.03333	0.0317105	0.0306876	1.00167	0.0281701	0.0281232	0.986333	0.00262467	0.00266104	1.027	0.0638279	0.0621498	1.01633	0.0769473	0.0757107	1.014	0.0653809	0.0644782	0.991333	0.0591965	0.059714
N-Acetyl-DMannosamine	0.387333	0.0159652	0.0412183	0.479	0.0431818	0.0901499	0.438667	0.0268866	0.0612916	0.428	0.00778888	0.0181983	0.408667	0.0528289	0.129271	0.424	0.0792128	0.186823	0.425667	0.0618942	0.145405	0.410667	0.0561209	0.136658
Palatinose	0.773	0.0497192	0.0643198	0.982	0.0408982	0.0416479	1.036	0.0109848	0.0106031	1.10667	0.0204342	0.0184646	0.794667	0.0559305	0.0703824	0.992333	0.0622325	0.0627133	1.16533	0.0513182	0.0440373	1.22567	0.0592528	0.0483433
p-Hydroxyphenylacetic Acid	0.452667	0.0804833	0.177798	0.522	0.0483322	0.0925904	0.428	0.0143527	0.0335343	0.420667	0.0253158	0.0601802	0.52	0.0696036	0.133853	0.515333	0.0493784	0.0958183	0.539667	0.0191543	0.0354929	0.520333	0.0423504	0.0813909
Putrescine	0.362	0.00432049	0.0119351	0.381	0.0377448	0.0990676	0.416667	0.0309228	0.0742148	0.382667	0.00385861	0.0100835	0.396667	0.0250377	0.0631204	0.396	0.0325372	0.0821645	0.426333	0.0649991	0.152461	0.426	0.0631823	0.148315
Quinic Acid	0.399	0.00588784	0.0147565	0.461667	0.0118977	0.0257712	0.555333	0.0155206	0.0279483	0.628	0.00962635	0.0153286	0.404333	0.0320451	0.0792542	0.453667	0.03329	0.0733798	0.541667	0.0469491	0.0866753	0.621	0.0431509	0.0694861
Salicin	0.876333	0.0862335	0.0984027	0.785667	0.0310519	0.039523	0.552333	0.0138884	0.025145	0.497667	0.0456752	0.0917787	0.956333	0.0797176	0.0833575	0.777667	0.0698443	0.0898126	0.581333	0.0711914	0.122462	0.507667	0.0580938	0.114433
Sebacic Acid	0.469	0.073353	0.156403	0.464333	0.0654081	0.140865	0.478667	0.03333	0.0696309	0.485	0.0424343	0.0874933	0.478667	0.124154	0.259375	0.410333	0.074069	0.180509	0.474	0.0836939	0.176569	0.479	0.0607124	0.126748
Sedoheptulosan	0.537333	0.0552228	0.102772	0.604333	0.0638766	0.105698	0.487333	0.0214528	0.0440208	0.451333	0.0244994	0.0542823	0.578	0.072737	0.125843	0.581667	0.0612445	0.105291	0.550667	0.0473943	0.0860672	0.510667	0.0280515	0.0549312
Stachyose	1.19233	0.0460603	0.0386304	1.31433	0.0541377	0.0411902	1.25633	0.0295785	0.0235435	1.27433	0.0204342	0.0160352	1.24867	0.0527405	0.0422374	1.32233	0.0475418	0.035953	1.41	0.0442945	0.0314145	1.43	0.0608167	0.0425291
Succinamic Acid	0.559	0.0650999	0.116458	0.667	0.0520833	0.0780859	0.600333	0.00784573	0.013069	0.564	0.0327516	0.0580702	0.614667	0.0747321	0.121582	0.663667	0.0646753	0.0974514	0.664	0.0843603	0.127049	0.620667	0.0619265	0.0997741
Succinic Acid	0.565	0.0773865	0.136967	0.747667	0.0444997	0.0595181	0.769	0.00432049	0.00561833	0.763333	0.0392032	0.0513579	0.645	0.0717635	0.111261	0.764333	0.0515515	0.0674463	0.843	0.0949982	0.112691	0.838	0.0823691	0.0982925
Succinic Acid Mono-Methyl Ester	0.375333	0.0588916	0.156905	0.721	0.0751132	0.104179	0.892667	0.0367544	0.0411738	1.01233	0.0366273	0.036181	0.453	0.0676609	0.149362	0.708667	0.0328769	0.0463926	0.928333	0.0808469	0.0870882	1.032	0.0254689	0.0246792
Sucrose	0.536333	0.065454	0.12204	0.620667	0.0521302	0.0839906	0.534667	0.0204993	0.0383404	0.520333	0.0177451	0.0341033	0.589667	0.0586591	0.0994784	0.596	0.0571022	0.0958091	0.642	0.0478957	0.0746039	0.609	0.0540432	0.0887409
Turanose	0.805667	0.0461616	0.0572961	0.974667	0.0526899	0.0540594	0.999333	0.0245674	0.0245838	1.075	0.0222261	0.0206755	0.835667	0.0835078	0.0999296	0.928	0.0708849	0.0763846	1.08	0.0360832	0.0334104	1.141	0.0339804	0.0297812
Tween 80	0.731	0.0162686	0.0222552	0.813333	0.0345864	0.0425243	0.805	0.0245357	0.0304791	0.808333	0.0504469	0.0624085	0.743333	0.051545	0.0693431	0.814	0.0719305	0.0883667	0.818	0.0624873	0.0763904	0.786667	0.0555538	0.0706192
Uridine	0.343333	0.000471405	0.00137302	0.353667	0.018625	0.0526625	0.387	0.00496655	0.0128335	0.360333	0.0133	0.0369102	0.362	0.0247521	0.068376	0.362667	0.0264113	0.0728252	0.388667	0.0575171	0.147986	0.395333	0.0636256	0.160942
Water	0.363667	0.00758654	0.0208612	0.364	0.00725718	0.0199373	0.374667	0.0102089	0.027248	0.385667	0.0329983	0.0855618	0.361	0.00571548	0.0158323	0.363333	0.0054365	0.0149628	0.382333	0.029044	0.0759652	0.38	0.0342929	0.0902444
Xylitol	0.956667	0.039752	0.0415526	1.56567	0.102197	0.0652738	1.812	0.0731619	0.0403763	1.93867	0.0379503	0.0195754	1.08167	0.0662437	0.0612422	1.61267	0.0780185	0.0483786	2.006	0.135575	0.0675849	2.184	0.125764	0.0575844
α-Cyclodextrin	0.563	0.0151217	0.0268592	0.564667	0.0175563	0.0310914	0.556667	0.0204993	0.0368251	0.562333	0.0231132	0.0411024	0.588333	0.0546036	0.0928107	0.583667	0.0660774	0.113211	0.575333	0.0468354	0.0814057	0.557667	0.0469917	0.0842649
α-D-Glucose	1.05667	0.0188031	0.0177947	1.02833	0.0452057	0.0439602	0.995333	0.0357988	0.0359667	0.952333	0.0142906	0.0150059	1.09267	0.0221711	0.0202908	1.04567	0.0249978	0.0239061	1.03233	0.044312	0.0429241	1.00133	0.045021	0.044961
α-D-Lactose	1.24833	0.0523726	0.041954	1.262	0.0398246	0.0315567	1.14067	0.0249577	0.02188	1.08667	0.040549	0.037315	1.30133	0.0544692	0.0418564	1.29833	0.0406147	0.0312822	1.285	0.0190962	0.0148609	1.20433	0.0202375	0.0168039
α-Keto-glutaric Acid	0.543667	0.0614564	0.113041	0.735667	0.0680653	0.092522	0.736	0.0184572	0.0250777	0.770667	0.0211397	0.0274305	0.597	0.0706305	0.118309	0.724667	0.0560971	0.077411	0.864333	0.0421215	0.048733	0.875667	0.0442895	0.050578
α-Methyl-DGalactoside	0.774333	0.0602735	0.0778392	1.11167	0.0493716	0.0444122	1.496	0.0586742	0.0392207	1.704	0.0632666	0.0371283	0.772667	0.0579904	0.0750523	0.996333	0.0462337	0.0464039	1.43733	0.0354244	0.0246459	1.84767	0.100692	0.0544969
α-Methyl-DGlucoside	0.551667	0.0773147	0.140147	0.654667	0.0418436	0.0639159	0.573667	0.0117284	0.0204446	0.570667	0.035122	0.0615456	0.601667	0.0733773	0.121957	0.647667	0.0632895	0.0977192	0.706	0.0545222	0.0772269	0.686	0.0574862	0.0837992
β-Cyclodextrin	0.382	0.0310161	0.081194	0.471333	0.0627446	0.133122	0.443	0.0368511	0.0831852	0.488	0.0466262	0.0955454	0.402	0.0736614	0.183237	0.435	0.0735164	0.169003	0.46	0.068644	0.149226	0.5	0.0604649	0.12093
β-Hydroxy-butyric Acid	0.519	0.0556597	0.107244	0.638	0.0559345	0.0876716	0.581667	0.0204015	0.0350743	0.577667	0.0214838	0.0371907	0.594333	0.0719738	0.1211	0.631667	0.0661379	0.104704	0.679	0.0299333	0.0440843	0.664333	0.0426015	0.0641267
β-Methyl-DGalactoside	0.572333	0.0608897	0.106389	0.672	0.0563383	0.0838367	0.609333	0.017932	0.0294288	0.611	0.0171075	0.0279992	0.627	0.0713863	0.113854	0.651333	0.06662	0.102282	0.712	0.0564092	0.0792264	0.685667	0.0631946	0.0921652
β-Methyl-DGlucoside	1.27	0.0482494	0.0379916	1.37933	0.0470201	0.034089	1.34567	0.0215458	0.0160113	1.36533	0.0270103	0.0197829	1.30567	0.0514868	0.0394333	1.40667	0.0521813	0.0370957	1.48933	0.0270103	0.0181358	1.52667	0.0328363	0.0215085
γ-Amino-butyric Acid	1.102	0.0304302	0.0276137	1.12967	0.0501487	0.0443924	1.174	0.0348807	0.029711	1.15667	0.0472605	0.0408592	1.13367	0.0521557	0.0460062	1.154	0.0566451	0.0490859	1.18933	0.0560971	0.0471669	1.167	0.0584865	0.0501169
γ-Hydroxy-butyric Acid	0.509333	0.0803008	0.157659	0.636333	0.0544814	0.0856177	0.563333	0.00873053	0.015498	0.556667	0.0313723	0.0563575	0.589333	0.0599185	0.101672	0.666333	0.0420264	0.0630712	0.728667	0.0225733	0.030979	0.695667	0.0335592	0.0482404
