# Supplementary material for: The transcription factor STE12 influences growth on several carbon sources and production of dehydroacetic acid (DHAA) in Trichoderma reesei
Source: Sci Rep. 2024 Apr 26;14:9625. doi: 10.1038/s41598-024-59511-8 (PMC11053031; doi:10.1038/s41598-024-59511-8)
Supplement: Supplementary file 2 — Supplementary Information 2. [file 41598_2024_59511_MOESM2_ESM.xlsx]

## Sheet: Gene regulation
	Gene regulation by STE12 in constant light (LL) or constant darkness (DD) on cellulose
				Schmoll et al., 2016 MMBR annotation Trichoderma			dbCAN		Druzhinina et al., 2016	mutations high producers		Nguyen et al., 2015	Arvas et al., 2011	van Dijk et al., 2017
Li et al., 2017 protein ID	JGI v2.0 protein ID	regulation in deletion strain	fold regulation	TOPIC	gene name	description	CAZyme dbCAN	substrate	annotation	strain	mutation	Phosphorylation	metabolic model	annotations sensing
TrA1279C	57823	ste12 DD down	7.95769	-	-	-	-	-	unknown protein	-	-	-	-	-
TrA1281W	57424	ste12 DD down	12.5345	-	-	-	-	-	Ku80p (Hdf2p)	-	-	-	-	-
TrA1796W	121004	ste12 DD down	2.06501	-	-	-	-	-	QIP, Putative exonuclease protein, involved in quelling	-	-	-	-	-
TrB0969W	107037	ste12 DD down	12.6291	-	-	-	-	-	unknown protein	-	-	-	-	-
TrB1842C	68990	ste12 DD down	2.24934	-	-	-	-	-	MFS permease	-	-	-	-	-
TrD0165W	50793	ste12 DD down	2.64622	-	-	-	-	-	Amino acid transporters	-	-	-	-	-
TrE0032C	124002	ste12 DD down	2.886	Transport	-	-	-	-	Sexual differentiation process protein ISP4	-	-	-	-	-
TrF0349W	103162	ste12 DD down	3.12999	-	-	-	-	-	siderophore transporter	-	-	-	-	-
TrG0054C	82017	ste12 DD down	2.33747	-	-	-	-	-	unknown protein	-	-	-	-	-
TrG0340C	122952	ste12 DD down	2.43718	-	-	-	-	-	isocitrate lyase	-	-	-	-	-
TrA1235W	21758	ste12 DD up	2.64331	-	-	-	-	-	isocitrate lyase	-	-	-	Isocitrate_lyase	-
TrB0212C	123718	ste12 DD up	6.42683	-	-	-	-	-	amino acid transporter, neutral 11 TM	-	-	KAEAAAAAAAAAADAGDASPTDEKSGIVGAPQK	-	-
TrB1256C	123786	ste12 DD up	2.24776	Secondary metabolism	tex2	Nonribosomal peptide synthetase	-	-	NRPS, paracelsin synthase	RutC30	IN	-	-	-
TrB1897W	69115	ste12 DD up	9.38869	-	-	-	-	-	dienelactone hydrolase	-	-	-	-	-
TrC0363W	78683	ste12 DD up	2.38773	-	-	-	-	-	aldehyde dehydroge-se	-	-	-	Aldehyde_dehydroge-se_(-D+)	-
TrC0399W	122240	ste12 DD up	3.32111	-	-	-	-	-	Carnitine o-acyltransferase	-	-	-	Carnitine_O-acetyltransferase	-
TrC0667W	120229	ste12 DD up	3.01426	CAZymes	xyn3	candidate xyla-se	GH10_e64	xylan	GH10 endo-߀-1,4-xyla-se XYN3	-	-	-	-	-
TrC0706C	103853	ste12 DD up	2.39103	-	-	-	-	-	Mitochondrial carnitine/acyl carnitine carrier	-	-	-	-	-
TrC1070C	44700	ste12 DD up	3.50004	-	-	-	-	-	unknown protein, only present in ascomycota and Bacteriophage phBC6A51	-	-	-	-	-
TrC1533C	121135	ste12 DD up	90.265	Effector proteins (competition and defense)	-	Small cysteine-rich proteins	-	-	SSCRP	-	-	-	-	-
TrD0448W	65891	ste12 DD up	2.0669	Secondary metabolism	pks2g	Polyketide synthase	-	-	PKS	-	-	-	-	-
TrD0450C	65711	ste12 DD up	2.01864	-	-	-	-	-	SAM-dependent methyltransferase	-	-	-	-	-
TrD0614W	NA	ste12 DD up	3.19176	-	-	-	-	-	-	-	-	-	-	-
TrE0003W	70998	ste12 DD up	2.45042	-	-	-	-	-	Amino acid transporters	-	-	-	-	-
TrE0391W	52206	ste12 DD up	7.44862	-	-	-	-	-	-	-	-	-	-	-
TrE0533C	73516	ste12 DD up	3.72771	Asexual development	ccg-1	N.crassa GRG-1 - glucose-repressible gene-1 protein	-	-	Grg1 Glucose repressible protein	-	-	MESIKQGANYVGEK	-	-
TrE0645C	54352	ste12 DD up	5.47623	-	-	-	-	-	unknown protein,	-	-	-	-	-
TrF0312W	54219	ste12 DD up	3.08743	CAZymes	-	-	CE5_e24	xylan	CE5 acetyl xylan esterase	-	-	-	-	-
TrF0407C	44362	ste12 DD up	2.10529	-	-	-	-	-	unknown protein	-	-	-	-	-
TrF0487C	112643	ste12 DD up	12.7457	Transcription factors	-	hypothetical protein	-	-	Zn2Cys6 transcriptio-l regulator	-	-	-	-	-
TrF0740C	61553	ste12 DD up	4.18535	-	-	-	-	-	D-xylulose 5-phosphate/D-fructose 6-phosphate phosphoketolase	-	-	-	Transketolase	-
TrF1000W	121743	ste12 DD up	3.96037	-	-	-	-	-	Mitochondrial succi-te/fumarate antiporter	-	-	-	-	-
TrG0686C	2703	ste12 DD up	2.01692	-	-	-	-	-	unknown protein	-	-	-	-	-
TrA0076W	3605	ste12 LL down	3.38059	Transcription factors	-	fungal specific transcription factor domain-containing protein	-	-	Zn2Cys6 transcriptio-l regulator	-	-	-	-	-
TrA0077W	106642	ste12 LL down	3.20467	-	-	-	-	-	unknown protein	-	-	-	-	-
TrA0115W	47424	ste12 LL down	2.29575	-	-	-	-	-	unknown protein	-	-	-	-	-
TrA0174W	121441	ste12 LL down	2.63204	Transport	-	-	-	-	carboxylic acid transporter	-	-	-	-	-
TrA0569C	108586	ste12 LL down	3.86736	-	-	-	-	-	unknown protein	-	-	-	-	-
TrA0603C	122448	ste12 LL down	3.12089	-	-	-	-	-	C2H2 transcription factor	-	-	-	-	-
TrA0611W	63868	ste12 LL down	4.02317	-	-	-	-	-	unknown protein	-	-	-	-	-
TrA0639W	63653	ste12 LL down	2.36105	-	-	-	-	-	ankyrin	-	-	-	-	-
TrA0695C	22590	ste12 LL down	2.67746	-	-	-	-	-	unknown protein	-	-	-	-	-
TrA0752W	NA	ste12 LL down	8.44232	-	-	-	-	-	-	-	-	-	-	-
TrA0872C	110660	ste12 LL down	8.20235	-	-	-	-	-	unknown protein	-	-	-	-	-
TrA0873W	28185	ste12 LL down	2.90077	-	-	-	-	-	unknown protein, only in Chaetomium, A. oryzae, fumigatus and Streptomyces	-	-	-	-	-
TrA1279C	57823	ste12 LL down	3.81973	-	-	-	-	-	unknown protein	-	-	-	-	-
TrA1281W	57424	ste12 LL down	9.71882	-	-	-	-	-	QIP, Putative exonuclease protein, involved in quelling	-	-	-	-	-
TrA1360C	104968	ste12 LL down	2.55801	-	-	-	-	-	unknown protein	-	-	-	-	-
TrA1730C	121042	ste12 LL down	3.07465	-	-	-	-	-	unknown protein	-	-	-	-	-
TrA1894W	58952	ste12 LL down	2.74178	Calcium sig-ling	-	hypothetical Cation transporting ATPase, putative Ca2+ pump, related to S. cerevisiae Pmc1p and to N. crassa nca2/3	-	-	calcium transporting ATPase, ion pump	-	-	-	-	-
TrA1903C	NA	ste12 LL down	2.39517	-	-	-	-	-	-	-	-	-	-	-
TrA2006W	59078	ste12 LL down	2.40532	-	-	-	-	-	unknown protein	-	-	-	-	-
TrB0128C	123673	ste12 LL down	2.32608	-	-	-	-	-	Ankyrin	-	-	-	-	-
TrB0188C	111251	ste12 LL down	2.37095	-	-	-	-	-	unknown protein	-	-	-	-	-
TrB0256C	108018	ste12 LL down	3.5611	-	-	-	-	-	unknown protein	-	-	-	-	-
TrB0342W	107936	ste12 LL down	2.01828	-	-	-	-	-	MFS permease	-	-	-	-	-
TrB0346C	62362	ste12 LL down	2.04428	Calcium sig-ling	-	hypothetical Cation transporting ATPase, putative Ca2+ pump, related to S. cerevisiae Pmc1p and to N. crassa nca2/3	-	-	calcium transporting ATPase, ion pump	-	-	-	-	-
TrB0450W	122076	ste12 LL down	2.14218	-	-	-	-	-	aspartyl protease	-	-	-	-	-
TrB0469C	122067	ste12 LL down	2.15865	-	-	-	-	-	unknown protein	-	-	-	-	-
TrB0548W	NA	ste12 LL down	7.07902	-	-	-	-	-	-	-	-	-	-	-
TrB0561W	107715	ste12 LL down	3.44502	-	-	-	-	-	SSCRP	-	-	-	-	-
TrB0731W	60676	ste12 LL down	2.98894	-	-	-	-	-	cysteine protease, mammalian caspases	-	-	-	-	-
TrB0962W	107031	ste12 LL down	3.69019	-	-	-	-	-	orphan protein	-	-	-	-	-
TrB1073C	61350	ste12 LL down	2.22829	-	-	-	-	-	MFS permease	-	-	-	-	-
TrB1332C	NA	ste12 LL down	4.52934	-	-	-	-	-	-	-	-	-	-	-
TrB1458W	22739	ste12 LL down	2.30553	-	-	-	-	-	unknown protein	-	-	HSSISDGEKLLPGGGFGAR	-	-
TrB1575C	NA	ste12 LL down	2.12047	-	-	-	-	-	-	-	-	-	-	-
TrB1867C	81756	ste12 LL down	2.3306	-	-	-	-	-	unknown protein	-	-	-	-	-
TrB1908C	68924	ste12 LL down	3.14869	-	-	-	-	-	cyclopropane/fatty acid synthase; plant related	-	-	-	-	-
TrC0017W	NA	ste12 LL down	2.44774	-	-	-	-	-	-	-	-	-	-	-
TrC0318W	48924	ste12 LL down	2.97247	-	-	-	-	-	calcipressin	-	-	LHHRPVPTYDSPVTPTDGGVPNFGTR	-	-
TrC0487C	122176	ste12 LL down	2.59863	-	-	-	-	-	unknown protein	-	-	-	-	-
TrC0660W	120231	ste12 LL down	2.50571	-	-	-	-	-	-CHT domain WD40 repeat-containing protein	RutC-30	promoter	-	-	-
TrC0702W	55443	ste12 LL down	2.48328	-	-	-	-	-	unknown protein	-	-	-	-	-
TrC0843C	103715	ste12 LL down	3.82369	-	-	-	-	-	orphan protein	-	-	-	-	-
TrC1021W	103537	ste12 LL down	2.11609	-	-	-	-	-	GCN5-N-acetyltransferase	-	-	-	-	-
TrC1527C	121136	ste12 LL down	21.8887	CAZymes	-	glycoside hydrolase family 99	-	-	orphan protein	-	-	-	-	-
TrC1551C	76672	ste12 LL down	45.2421	CAZymes	bgl1/cel3a	b-glucosidase	GH3_e223	beta-glucan, beta-glucan	GH3 ?-glucosidase BGL1/CEL3a	-	-	-	-	-
TrD0028W	NA	ste12 LL down	12.1807	-	-	-	-	-	-	-	-	-	-	-
TrD0029W	123278	ste12 LL down	3.73443	-	-	-	-	-	unknown protein	-	-	-	-	-
TrD0138C	66865	ste12 LL down	2.07876	-	-	-	-	-	unknown protein	-	-	-	-	-
TrD0146W	123232	ste12 LL down	23.0011	CAZymes	egl3/cel12a	endogluca-se	GH12_e41	cellulose, xyloglucan, beta-glucan	GH12 endo-߀-1,4-gluca-se	-	-	-	-	-
TrD0323C	38812	ste12 LL down	11.3916	-	-	-	-	-	iron transporter	-	-	-	-	-
TrD0324W	80139	ste12 LL down	2.47888	Transcription factors	-	conserved hypothetical protein	-	-	Zn2Cys6 transcriptio-l regulator	-	-	-	-	-
TrD0409C	65949	ste12 LL down	2.04287	-	-	-	-	-	unknown protein	-	-	-	-	-
TrD0412C	109828	ste12 LL down	3.91894	-	-	-	-	-	SSCRP	-	-	-	-	-
TrD1079W	NA	ste12 LL down	3.84537	-	-	-	-	-	-	-	-	-	-	-
TrE0013C	71010	ste12 LL down	4.00407	Transport	-	Multidrug/pheromone exporter, ABC superfamily	-	-	MDR-type ABC transporters	-	-	-	-	-
TrE0131C	124256	ste12 LL down	2.08385	Lipid Metabolism	-	Phospholiase B	-	-	phospholipase-like protein	-	-	-	-	-
TrE0150C	NA	ste12 LL down	2.62297	-	-	-	-	-	-	-	-	-	-	-
TrE0294W	110026	ste12 LL down	2.99493	-	-	-	-	-	orphan protein	-	-	-	-	-
TrE0817C	54659	ste12 LL down	4.85342	-	-	-	-	-	unknown protein	-	-	-	-	-
TrE0936W	73904	ste12 LL down	2.07779	-	-	-	-	-	unknown protein	-	-	-	-	-
TrE1115W	119779	ste12 LL down	2.70203	-	-	-	-	-	unknown protein	-	-	-	-	-
TrE1252W	102998	ste12 LL down	2.53939	-	-	-	-	-	ADP-ribosylglycohydrolase-like protein	-	-	-	-	-
TrE1253C	102999	ste12 LL down	2.3914	-	-	-	-	-	unknown protein	-	-	-	-	-
TrE1271W	53868	ste12 LL down	3.45829	-	-	-	-	-	-DH:flavin oxidoreductase/-DH oxidase	-	-	-	-	-
TrE1281W	54564	ste12 LL down	2.7584	-	-	-	-	-	Pro_dhProline dehydroge-se aligned	-	-	-	Proline_dehydroge-se	-
TrF0049W	65039	ste12 LL down	4.05953	-	-	-	-	-	sexual development protein	RutC30	0	-	-	-
TrF0324C	NA	ste12 LL down	2.23078	-	-	-	-	-	-	-	-	-	-	-
TrF0406C	103112	ste12 LL down	3.75143	-	-	-	-	-	unknown protein	-	-	-	-	-
TrF0507C	70520	ste12 LL down	7.10778	-	-	-	-	-	short chain dehydroge-se/reductase	-	-	-	-	-
TrF0872C	107349	ste12 LL down	20.0137	-	-	-	-	-	unknown protein	-	-	-	-	-
TrF1049W	67562	ste12 LL down	2.22643	Transport	-	-	-	-	zinc transporter	-	-	-	-	-
TrF1085W	110740	ste12 LL down	2.98014	-	-	-	-	-	unknown protein	-	-	-	-	-
TrF1123W	123476	ste12 LL down	2.1694	-	-	-	-	-	unknown protein	-	-	-	-	-
TrG0022C	123989	ste12 LL down	4.05266	CAZymes	cbh1/cel7a	cellobiohydrolase CBH1	GH7_e0	cellulose, chitosan, cellulose	GH7 Cellobiohydrolase CBH1/CEL7a	-	-	-	-	-
TrG0054C	82017	ste12 LL down	2.00716	-	-	-	-	-	siderophore transporter	-	-	-	-	-
TrG0139W	23332	ste12 LL down	2.20329	-	-	-	-	-	unknown protein	-	-	-	-	-
TrG0192C	41660	ste12 LL down	3.6336	-	-	-	-	-	HET domain protein	-	-	-	-	-
TrG0214W	81383	ste12 LL down	2.55435	Heterotrimeric G-protein pathway	-	VI (RGS domain-containing)	-	-	GPCR , contains RGS domain	-	-	-	-	nitrogen sensing
TrG0579W	56726	ste12 LL down	3.27373	-	-	-	-	-	Branched chain alpha-keto acid dehydroge-se complex, alpha subunit	RutC•30	promoter	-	-	-
TrG0711W	120473	ste12 LL down	2.81512	-	-	-	-	-	Dihydrolipoamide transacylase (alpha-keto acid dehydroge-se E2 subunit)	-	-	-	-	-
TrG0791C	104419	ste12 LL down	2.84632	-	-	-	-	-	orphan protein, secreted	-	-	-	-	-
TrG1015C	120363	ste12 LL down	2.56051	Transcription factors	-	conserved hypothetical protein	-	-	C2H2 transcriptio-l regulator	-	-	-	-	-
TrG1019C	104219	ste12 LL down	3.01012	-	-	-	-	-	unknown protein	-	-	-	-	-
TrG1045C	120357	ste12 LL down	2.84205	-	-	-	-	-	Zinc-binding oxidoreductase	-	-	-	-	-
TrG1065C	37067	ste12 LL down	2.09139	-	-	-	-	-	unknown protein	-	-	-	-	-
TrG1066W	104175	ste12 LL down	5.31521	-	-	-	-	-	orphan protein	QM9414	IN exon	-	-	-
TrA0008W	59791	ste12 LL up	28.7938	CAZymes	chi18-15/chit36	candidate chiti-se related to bacterial chiti-ses, does not belong to a fungal subgroup	GH18_e325	chitin	GH18, chiti-se CHI18-15	-	-	-	-	-
TrA0222W	73248	ste12 LL up	2.36911	CAZymes	-	candidate b-1,3-exogluca-se	-	-	GH55 exo-1,3-?-gluca-se	-	-	-	-	-
TrA0277C	60378	ste12 LL up	19.2752	-	-	-	-	-	AAA ATPase	-	-	-	-	-
TrA0330C	37665	ste12 LL up	2.84278	-	-	-	-	-	unknown protein	-	-	-	-	-
TrA0431C	106259	ste12 LL up	26.3414	Transcription factors	-	Cuti-se transcription factor 1 beta	-	-	Zn2Cys6 transcriptio-l regulator	-	-	-	-	-
TrA0485W	121285	ste12 LL up	2.80472	-	-	-	-	-	orphan protein, 1 TM	-	-	-	-	-
TrA0505W	108637	ste12 LL up	2.17157	-	-	-	-	-	N-acetyltransferase activity	-	-	-	-	-
TrA0727W	108458	ste12 LL up	13.2143	Effector proteins (competition and defense)	-	Tandem repeats: Trichoderma specific	-	-	unknown protein	-	-	-	-	-
TrA0870W	123431	ste12 LL up	13.4784	-	-	-	-	-	thymine diounknown proteinge-se	-	-	-	-	-
TrA0963W	67377	ste12 LL up	2.04357	Secondary metabolism	-	-	-	-	Cytochrome P450 / E-class P450, group I	-	-	-	-	-
TrA1084W	75713	ste12 LL up	3.8871	Secondary metabolism	-	-	-	-	Cytochrome P450 CYP2 subfamily	-	-	-	-	-
TrA1206C	104816	ste12 LL up	4.07459	-	-	-	-	-	MFS permease	-	-	-	-	-
TrA1330W	72907	ste12 LL up	11.1955	Effector proteins (competition and defense)	-	Oxidative Activity	-	-	unknown protein with WSC domain	-	-	-	-	plant surface sensing
TrA1426C	120784	ste12 LL up	2.28902	-	-	-	-	-	cell wall mannoprotein	-	-	-	Aldose_1-epimerase	-
TrA1608C	124277	ste12 LL up	6.44783	-	-	-	-	-	SSCRP	-	-	-	-	-
TrB0059C	69885	ste12 LL up	5.19425	-	-	-	-	-	initiation factor 2B	-	-	-	-	-
TrB0102W	123659	ste12 LL up	6.2609	Effector proteins (competition and defense)	-	Tandem repeats: possible associate to cell wall, no sig-l peptide in T. virens	-	-	cell wall protein, istantly related to S. cerevisiae Pir3p.	-	-	-	-	-
TrB0212C	123718	ste12 LL up	9.42889	-	-	-	-	-	amino acid transporter, neutral 11 TM	-	-	KAEAAAAAAAAAADAGDASPTDEKSGIVGAPQK	-	-
TrB0215C	123723	ste12 LL up	2.19339	CAZymes	-	-	-	-	CE10 Arylacetamide deacetylase	-	-	-	-	-
TrB0315W	107960	ste12 LL up	7.42505	-	-	-	-	-	orphan protein with WSC domain	-	-	-	-	-
TrB0419C	107855	ste12 LL up	23.4265	-	-	-	-	-	unknown protein	-	-	-	-	-
TrB0437W	62230	ste12 LL up	3.30612	-	-	-	-	-	esterase/lipase	-	-	-	-	-
TrB0467W	NA	ste12 LL up	7.72903	-	-	-	-	-	-	-	-	-	-	-
TrB0858W	77547	ste12 LL up	4.10554	CAZymes	-	GT1 glycosyltransferase	GT1_e475	-	GT1 glycosyltransferase	-	-	-	2-hydroxyacylsphingosine_1-beta-galactosyltransferase	-
TrB0870C	60635	ste12 LL up	7.67987	CAZymes	-	candidate a-glycosidase distantly related to a-1,2-mannosidase	GH92_e35	-	GH92 ?-1,2-mannosidase	-	-	-	-	-
TrB0935C	121653	ste12 LL up	3.99114	-	-	-	-	-	unknown protein	-	-	-	-	-
TrB0975W	61383	ste12 LL up	2.31404	-	-	-	-	-	unknown protein	-	-	-	-	-
TrB1025W	121693	ste12 LL up	2.93946	-	-	-	-	-	Glutathione-dependent formaldehyde-activating, GFA	-	-	-	-	-
TrB1044C	121702	ste12 LL up	11.1268	-	-	-	-	-	unknown protein	-	-	-	-	-
TrB1060W	60758	ste12 LL up	3.39691	-	-	-	-	-	SAM-dependent methyltransferase	-	-	-	-	-
TrB1064C	61127	ste12 LL up	4.7807	-	-	-	-	-	Serine carboxypeptidase	-	-	-	-	-
TrB1238W	123777	ste12 LL up	2.53262	-	-	-	-	-	orphan protein	-	-	-	-	-
TrB1271C	68813	ste12 LL up	2.48281	-	-	-	-	-	MFS permease	-	-	-	-	-
TrB1311C	64469	ste12 LL up	2.10592	-	-	-	-	-	Hydrolases of alpha/beta hydrolase superfamily	-	-	-	-	-
TrB1588C	72379	ste12 LL up	5.76008	Effector proteins (competition and defense)	-	IPR000737; IPR011052; IPR018871; Protei-se Inhibitor	-	-	conidiospore surface protein cmp1	-	-	-	-	-
TrB1808W	23292	ste12 LL up	7.9246	-	-	-	-	-	Zinc-binding oxidoreductase	-	-	-	Alcohol_dehydroge-se_(adhA)	-
TrC0005C	82623	ste12 LL up	5.29491	-	-	-	-	-	tripeptide peptidase	-	-	-	-	-
TrC0042C	82327	ste12 LL up	2.58118	Transport	-	Pleiotropic drug resistance proteins (PDR1-15), ABC superfamily, related to S.cerevisiae Pdr5p	-	-	PDR-type ABC transporters	-	-	-	-	-
TrC0176C	62872	ste12 LL up	10.6654	-	-	-	-	-	unknown protein GPR1/FUN34/yaaH-like	-	-	-	-	-
TrC0399W	122240	ste12 LL up	3.9087	-	-	-	-	-	Carnitine o-acyltransferase	-	-	-	Carnitine_O-acetyltransferase	-
TrC0553W	55306	ste12 LL up	2.23298	Lipid Metabolism	-	Acyl-CoA synthetase	-	-	Acyl-CoA synthetase	-	-	-	-	-
TrC0691W	74953	ste12 LL up	2.73251	-	-	-	-	-	MFS permease	-	-	-	-	-
TrC0692W	NA	ste12 LL up	3.51163	-	-	-	-	-	-	-	-	-	-	-
TrC0858W	55886	ste12 LL up	6.99745	CAZymes	-	candidate b-glycosidase realted to b-1,3-1,4-gluca-se	GH16_e68	-	GH16 glucan endo-1,3(4)-?-D-glucosidase	-	-	-	-	-
TrC1367C	3333	ste12 LL up	3.58579	-	-	-	-	-	Alcohol dehydroge-se zinc-binding domain protein	-	-	-	-	-
TrC1552C	121127	ste12 LL up	5.86203	CAZymes	bxl1	b-xylosidase BXL1 (GenBank acc. No.CAA93248)	GH3_e73	xylan	GH3 ?-xylosidase BXL1	-	-	-	-	-
TrD0036W	50894	ste12 LL up	2.90151	Transport	-	Sugar transporter	-	-	MFS permease	-	-	-	-	-
TrD0040C	5119	ste12 LL up	3.13392	-	-	-	AA1_e26	lignin	ferrooxidoreductase	-	-	-	-	-
TrD0041W	80639	ste12 LL up	3.62085	-	-	-	-	-	iron transporter	-	-	-	-	-
TrD0087C	5107	ste12 LL up	10.9774	-	-	-	-	-	ACC deami-se [Trichoderma asperellum]	-	-	-	-	-
TrD0134C	110214	ste12 LL up	3.57066	-	-	-	-	-	orphan protein	-	-	-	-	-
TrD0147C	5084	ste12 LL up	11.7478	Asexual development	con-10	N.crassa CON-10 - conidation-specific protein CON-10	-	-	conidiation-specific protein 10	-	-	-	-	-
TrD0165W	50793	ste12 LL up	5.57988	-	-	-	-	-	tyrosi-se	-	-	-	-	-
TrD0212C	123199	ste12 LL up	5.45478	-	-	-	-	-	SSCRP	-	-	-	-	-
TrD0357W	109779	ste12 LL up	5.30741	-	-	-	-	-	orphan protein	-	-	-	-	-
TrD0448W	65891	ste12 LL up	2.81694	Secondary metabolism	pks2g	Polyketide synthase	-	-	PKS	-	-	-	-	-
TrD0541W	67026	ste12 LL up	3.34771	-	-	-	-	-	siderophore transporter	-	-	-	-	-
TrD0751W	119896	ste12 LL up	2.33083	-	-	-	-	-	malic enzyme	-	-	-	Malate_dehydroge-se_(-DP-specific)_(malic_enzyme)	-
TrD1044C	108914	ste12 LL up	2.694	-	-	-	-	-	methyltransferase type 11	-	-	QQVAPRSPSLSYLTQQR	-	-
TrD1156W	NA	ste12 LL up	6.22364	-	-	-	-	-	-	-	-	-	-	-
TrD1157W	122569	ste12 LL up	5.08187	-	-	-	-	-	unknown protein	-	-	RASISSPTGLR	-	-
TrD1202W	64125	ste12 LL up	5.14794	protein ki-ses	-	CAMK type ki-se	-	-	Serine/threonine protein ki-se	-	-	-	-	-
TrD1438C	124079	ste12 LL up	5.50269	-	-	-	AA1_e11	-	Multicopper oxidases	-	-	-	-	-
TrD1440W	82208	ste12 LL up	4.99271	Secondary metabolism	pks4g	Polyketide synthase	-	-	PKS4	-	-	-	-	-
TrD1442C	112104	ste12 LL up	22.525	-	-	-	-	-	unknown protein	-	-	-	-	-
TrE0206W	22912	ste12 LL up	5.55952	Transport	HXT1	glucose transporter HXT1	-	-	MFS permease (glucose permease HXT1)	-	-	-	-	-
TrE0324C	66453	ste12 LL up	3.45002	Secondary metabolism	-	-	-	-	cytochrome P450 monooxyge-se	-	-	-	-	-
TrE0645C	54352	ste12 LL up	3.51284	-	-	-	-	-	unknown protein,	-	-	-	-	-
TrE0823C	43873	ste12 LL up	8.79084	CAZymes	chi18-12/cht2	chiti-se; fungal subgroup B chiti-se	GH18_e416	chitin	GH18 chiti-se CHI18-12	-	-	-	-	-
TrE1250C	102996	ste12 LL up	9.36975	-	-	-	-	-	unknown protein	-	-	-	-	-
TrF0040C	65036	ste12 LL up	6.4298	Secondary metabolism	-	-	-	-	cytochrome P450 monooxyge-se	RutC30	0	-	-	-
TrF0375W	54997	ste12 LL up	9.99508	-	-	-	AA7_e0	chitooligosaccharide	isoamyl alcohol oxidase	-	-	-	-	-
TrF0902C	121785	ste12 LL up	8.57889	-	-	-	-	-	ATP-dependent R- helicase	-	-	-	-	-
TrF1025W	107202	ste12 LL up	2.14503	-	-	-	-	-	unknown protein	-	-	-	-	-
TrF1056C	110711	ste12 LL up	6.46827	-	-	-	-	-	unknown protein	-	-	-	-	-
TrF1060W	123456	ste12 LL up	2.47728	CAZymes	-	candidate acid trehalase	GH65_e25+CBM32_e187	host glycan	GH65 ?,?-trehalase	-	-	-	Alpha,alpha-trehalase	-
TrF1115C	123475	ste12 LL up	3.32378	Effector proteins (competition and defense)	-	IPR008427 Extracellular membrane protein, CFEM domain	-	-	cell wall Thr-rich mannoprotein. Distantly related to S. cerevisiae Dan4p.	-	-	-	-	-
TrG0109C	81979	ste12 LL up	2.74787	Sulfur metabolism	-	glutathione S-transferase, cytosolic, related to S. cerevisiae Gtt2p	-	-	glutathione-S-transferase	-	-	-	-	-
TrG0247W	111053	ste12 LL up	4.31931	-	-	-	-	-	retrograde regulation protein 2	-	-	-	-	-
TrG0742C	45573	ste12 LL up	2.2464	Heterotrimeric G-protein pathway	-	PTH11-like	-	-	PTH11 GPCR	-	-	-	-	plant surface sensing
TrG0838W	56176	ste12 LL up	2.97067	Transport	-	Multidrug resistance-associated protein/mitoxantrone resistance protein, ABC superfamily	-	-	MRP-type ABC transporter	-	-	-	-	-
TrG0948C	104277	ste12 LL up	4.41862	-	-	-	-	-	cell wall protein, distantly related to A. niger CwpA.	-	-	-	-	-
TrG1111C	57204	ste12 LL up	4.73557	-	-	-	-	-	lipase, secreted	-	-	-	Triacylglycerol_lipase	-
TrG1151C	56771	ste12 LL up	5.377	-	-	-	-	-	SSCRP	-	-	-	-	-

## Sheet: FunCat analysis
Functional category analysis of genes regulated by STE12 in light and darkness on cellulose
FunCat ID	FunCat description	FunCat main category	Gene ID(s)	Exact p-value	Adjusted p-value	# genes / category	# genes / input
1.2	secondary metabolism	Metabolism	TRIREDRAFT_104816 | TRIREDRAFT_106259 | TRIREDRAFT_112643 | TRIREDRAFT_120231 | TRIREDRAFT_123232 | TRIREDRAFT_123431 | TRIREDRAFT_123673 | TRIREDRAFT_123786 | TRIREDRAFT_124079 | TRIREDRAFT_22590 | TRIREDRAFT_28185 | TRIREDRAFT_53868 | TRIREDRAFT_54997 | TRIREDRAFT_55306 | TRIREDRAFT_57204 | TRIREDRAFT_60758 | TRIREDRAFT_64469 | TRIREDRAFT_65036 | TRIREDRAFT_66453 | TRIREDRAFT_67026 | TRIREDRAFT…	6.874013e-7	0.00010311	27 / 692	27 / 136
20.03	transport facilities	Cellular transport, transport facilitation and transport routes	TRIREDRAFT_103853 | TRIREDRAFT_104816 | TRIREDRAFT_121441 | TRIREDRAFT_122240 | TRIREDRAFT_124002 | TRIREDRAFT_22912 | TRIREDRAFT_38812 | TRIREDRAFT_45573 | TRIREDRAFT_5119 | TRIREDRAFT_55306 | TRIREDRAFT_58952 | TRIREDRAFT_67562 | TRIREDRAFT_68813 | TRIREDRAFT_68990 | TRIREDRAFT_70998 | TRIREDRAFT_80639 | TRIREDRAFT_82017	1.10256e-05	0.000826922	17 / 358	17 / 136
20.01.01.01.01.01	siderophore-iron transport	Cellular transport, transport facilitation and transport routes	TRIREDRAFT_5119 | TRIREDRAFT_67026 | TRIREDRAFT_80639 | TRIREDRAFT_82017	0.000358464	0.0174251	4 / 24	4 / 136
20.01.03	C-compound and carbohydrate transport	Cellular transport, transport facilitation and transport routes	TRIREDRAFT_104816 | TRIREDRAFT_121441 | TRIREDRAFT_121743 | TRIREDRAFT_122240 | TRIREDRAFT_22912 | TRIREDRAFT_45573 | TRIREDRAFT_50894 | TRIREDRAFT_56176 | TRIREDRAFT_68990 | TRIREDRAFT_70998	0.00046467	0.0174251	10 / 194	10 / 136
34.01.01.01	homeostasis of metal ions (Na, K, Ca etc.)	Interaction with the environment	TRIREDRAFT_38812 | TRIREDRAFT_5119 | TRIREDRAFT_58952 | TRIREDRAFT_67026 | TRIREDRAFT_67562 | TRIREDRAFT_80639 | TRIREDRAFT_82017 | TRIREDRAFT_82327	0.00136763	0.037253	8 / 149	8 / 136
20.09.18.07	non-vesicular cellular import	Cellular transport, transport facilitation and transport routes	TRIREDRAFT_104816 | TRIREDRAFT_22912 | TRIREDRAFT_38812 | TRIREDRAFT_50894 | TRIREDRAFT_67026 | TRIREDRAFT_67562 | TRIREDRAFT_68813 | TRIREDRAFT_68990	0.00149012	0.037253	8 / 151	8 / 136
20.01.13	lipid/fatty acid transport	Cellular transport, transport facilitation and transport routes	TRIREDRAFT_103853 | TRIREDRAFT_122240 | TRIREDRAFT_55306 | TRIREDRAFT_56176 | TRIREDRAFT_70998 | TRIREDRAFT_82327	0.00305251	0.0654108	6 / 99	6 / 136
32.07.09	detoxification by degradation	Cell rescue, defense and virulence	TRIREDRAFT_124079 | TRIREDRAFT_64469 | TRIREDRAFT_78683	0.00430065	0.0806373	3 / 23	3 / 136
01.20.05.03	metabolism of alkanes, alkenes, alkanals, alkanols	Metabolism	TRIREDRAFT_65036 | TRIREDRAFT_75713	0.00709265	0.118211	2 / 9	2 / 136
20.01.01.01.01	heavy metal ion transport (Cu+, Fe3+, etc.)	Cellular transport, transport facilitation and transport routes	TRIREDRAFT_38812 | TRIREDRAFT_5119 | TRIREDRAFT_67562 | TRIREDRAFT_80639	0.00983982	0.145841	4 / 58	4 / 136
20.09.18	cellular import	Cellular transport, transport facilitation and transport routes	TRIREDRAFT_22912 | TRIREDRAFT_50894 | TRIREDRAFT_5119 | TRIREDRAFT_67026 | TRIREDRAFT_68813 | TRIREDRAFT_68990 | TRIREDRAFT_70998 | TRIREDRAFT_82017	0.0107278	0.145841	8 / 209	8 / 136
2.45	energy conversion and regeneration	Energy	TRIREDRAFT_53868 | TRIREDRAFT_65036 | TRIREDRAFT_75713	0.0119353	0.145841	3 / 33	3 / 136
20.01.03.03	C4-dicarboxylate transport (e.g. malate, succinate, fumarate)	Cellular transport, transport facilitation and transport routes	TRIREDRAFT_121441 | TRIREDRAFT_121743	0.0126395	0.145841	2 / 12	2 / 136
01.20.35.01.01	metabolism of melanins	Metabolism	TRIREDRAFT_50793 | TRIREDRAFT_5119	0.0195478	0.209441	2 / 15	2 / 136
20.01.27	drug/toxin transport	Cellular transport, transport facilitation and transport routes	TRIREDRAFT_56176 | TRIREDRAFT_67026 | TRIREDRAFT_74953 | TRIREDRAFT_82017 | TRIREDRAFT_82327	0.0232919	0.228905	5 / 112	5 / 136
2.01	glycolysis and gluconeogenesis	Energy	TRIREDRAFT_120473 | TRIREDRAFT_120784 | TRIREDRAFT_21758 | TRIREDRAFT_23292	0.0244508	0.228905	4 / 76	4 / 136
1.05	C-compound and carbohydrate metabolism	Metabolism	TRIREDRAFT_120357 | TRIREDRAFT_120473 | TRIREDRAFT_120784 | TRIREDRAFT_121441 | TRIREDRAFT_122240 | TRIREDRAFT_123456 | TRIREDRAFT_21758 | TRIREDRAFT_23292 | TRIREDRAFT_3333 | TRIREDRAFT_5107 | TRIREDRAFT_54997 | TRIREDRAFT_55886 | TRIREDRAFT_56726 | TRIREDRAFT_61553 | TRIREDRAFT_64469 | TRIREDRAFT_68924 | TRIREDRAFT_72907 | TRIREDRAFT_78683	0.0263033	0.228905	18 / 770	18 / 136
01.05.25	regulation of C-compound and carbohydrate metabolism	Metabolism	TRIREDRAFT_111053 | TRIREDRAFT_112643 | TRIREDRAFT_121743 | TRIREDRAFT_22912 | TRIREDRAFT_50894 | TRIREDRAFT_62872	0.0279411	0.228905	6 / 159	6 / 136
02.16.03.03	heterofermentative pathway and fermentaton of other saccharides	Energy	TRIREDRAFT_61553	0.0289946	0.228905	1 / 2	1 / 136
01.20.05.11	metabolism of polyketides	Metabolism	TRIREDRAFT_65891 | TRIREDRAFT_82208	0.0369568	0.257812	2 / 21	2 / 136
20.09.16.01	Type I protein secretion system (ABC-type transport systems)	Cellular transport, transport facilitation and transport routes	TRIREDRAFT_74953 | TRIREDRAFT_82327	0.0369568	0.257812	2 / 21	2 / 136
32.05.03	defense related proteins	Cell rescue, defense and virulence	TRIREDRAFT_123786 | TRIREDRAFT_66453 | TRIREDRAFT_78683	0.0378124	0.257812	3 / 51	3 / 136
16.05	polysaccharide binding	Protein with binding function or cofactor requirement (structural or analytic)	TRIREDRAFT_120229 | TRIREDRAFT_54219	0.0437006	0.283387	2 / 23	2 / 136
01.01.03.05.01	biosynthesis of arginine	Metabolism	TRIREDRAFT_103853 | TRIREDRAFT_54564	0.0472312	0.283387	2 / 24	2 / 136
20.03.02.03	antiporter	Cellular transport, transport facilitation and transport routes	TRIREDRAFT_103853 | TRIREDRAFT_121743	0.0472312	0.283387	2 / 24	2 / 136
02.16.11	propionate fermentation	Energy	TRIREDRAFT_21758	0.0571588	0.324521	1 / 4	1 / 136
01.05.06.07	C-2 compound and organic acid catabolism	Metabolism	TRIREDRAFT_21758 | TRIREDRAFT_78683	0.0584137	0.324521	2 / 27	2 / 136
14.13.04	lysosomal and vacuolar protein degradation	Protein fate (folding, modification, destination)	TRIREDRAFT_61127 | TRIREDRAFT_82623	0.0663258	0.355317	2 / 29	2 / 136
01.25.09	extracellular lignin degradation	Metabolism	TRIREDRAFT_5119	0.070937	0.356321	1 / 5	1 / 136
20.01.07	amino acid/amino acid derivatives transport	Cellular transport, transport facilitation and transport routes	TRIREDRAFT_103853 | TRIREDRAFT_121441 | TRIREDRAFT_70998	0.0712642	0.356321	3 / 66	3 / 136
41.01	fungal/microorganismic development	Development (systematic)	TRIREDRAFT_120231 | TRIREDRAFT_41660	0.0831274	0.376537	2 / 33	2 / 136
20.01.23	allantoin and allantoate transport	Cellular transport, transport facilitation and transport routes	TRIREDRAFT_68813 | TRIREDRAFT_68990	0.0875132	0.376537	2 / 34	2 / 136
20.03.25	ABC transporters	Cellular transport, transport facilitation and transport routes	TRIREDRAFT_56176 | TRIREDRAFT_74953 | TRIREDRAFT_82327	0.0902164	0.376537	3 / 73	3 / 136
01.05.11.07.01	aerobic aromate catabolism	Metabolism	TRIREDRAFT_124079 | TRIREDRAFT_5119	0.0964864	0.376537	2 / 36	2 / 136
02.16.01	alcohol fermentation	Energy	TRIREDRAFT_23292 | TRIREDRAFT_78683	0.0964864	0.376537	2 / 36	2 / 136
01.01.03.03.02	degradation of proline	Metabolism	TRIREDRAFT_54564	0.0978995	0.376537	1 / 7	1 / 136
01.01.06.04.02	degradation of threonine	Metabolism	TRIREDRAFT_21758	0.0978995	0.376537	1 / 7	1 / 136
16.21.11	thiamine pyrophosphate binding	Protein with binding function or cofactor requirement (structural or analytic)	TRIREDRAFT_56726	0.0978995	0.376537	1 / 7	1 / 136
40.10.02.02.02	caspase activation	Cell fate	TRIREDRAFT_60676	0.0978995	0.376537	1 / 7	1 / 136
01.01.11.02.02	degradation of isoleucine	Metabolism	TRIREDRAFT_56726	0.11109	0.406425	1 / 8	1 / 136
01.20.37.03	metabolism of peptide antibiotics	Metabolism	TRIREDRAFT_123786	0.11109	0.406425	1 / 8	1 / 136
01.05.03	polysaccharide metabolism	Metabolism	TRIREDRAFT_120229 | TRIREDRAFT_123232 | TRIREDRAFT_123989 | TRIREDRAFT_54219 | TRIREDRAFT_72907	0.119704	0.413631	5 / 179	5 / 136
01.01.11.03.02	degradation of valine	Metabolism	TRIREDRAFT_56726	0.124089	0.413631	1 / 9	1 / 136
2.08	pyruvate dehydrogenase complex	Energy	TRIREDRAFT_120473	0.124089	0.413631	1 / 9	1 / 136
32.1	degradation / modification of foreign (exogenous) compounds	Cell rescue, defense and virulence	TRIREDRAFT_64469	0.124089	0.413631	1 / 9	1 / 136
02.11.07	regulation of electron transport and membrane-associated energy conservation	Energy	TRIREDRAFT_3333	0.136901	0.436918	1 / 10	1 / 136
43.01.03.07	development of conidia	Cell type differentiation	TRIREDRAFT_5084	0.136901	0.436918	1 / 10	1 / 136
1.01	amino acid metabolism	Metabolism	TRIREDRAFT_120473 | TRIREDRAFT_122240 | TRIREDRAFT_123786 | TRIREDRAFT_54564 | TRIREDRAFT_56726	0.148064	0.462701	5 / 192	5 / 136
01.01.09.05.02	degradation of tyrosine	Metabolism	TRIREDRAFT_50793	0.161972	0.476389	1 / 12	1 / 136
16.21	complex cofactor/cosubstrate/vitamine binding	Protein with binding function or cofactor requirement (structural or analytic)	TRIREDRAFT_120473	0.161972	0.476389	1 / 12	1 / 136
32.05.01.03.03	inorganic chemical agent resistance (e.g. heavy metals)	Cell rescue, defense and virulence	TRIREDRAFT_5119	0.161972	0.476389	1 / 12	1 / 136
2.1	tricarboxylic-acid pathway (citrate cycle, Krebs cycle, TCA cycle)	Energy	TRIREDRAFT_120473 | TRIREDRAFT_56726	0.17036	0.491424	2 / 51	2 / 136
01.07.04	utilization of vitamins, cofactors, and prosthetic groups	Metabolism	TRIREDRAFT_124079	0.174237	0.493123	1 / 13	1 / 136
01.01.11.04.02	degradation of leucine	Metabolism	TRIREDRAFT_56726	0.186324	0.508157	1 / 14	1 / 136
32.01.13	electromagnetic waves stress response (e.g. UV, X-ray)	Cell rescue, defense and virulence	TRIREDRAFT_64125	0.186324	0.508157	1 / 14	1 / 136
14.13.04.02	vacuolar protein degradation	Protein fate (folding, modification, destination)	TRIREDRAFT_61127	0.198237	0.530128	1 / 15	1 / 136
34.11.12	perception of nutrients and nutritional adaptation	Interaction with the environment	TRIREDRAFT_22912 | TRIREDRAFT_50894	0.202067	0.530128	2 / 57	2 / 136
20.09.04	mitochondrial transport	Cellular transport, transport facilitation and transport routes	TRIREDRAFT_103853 | TRIREDRAFT_121743 | TRIREDRAFT_122240	0.204983	0.530128	3 / 107	3 / 136
01.20.17.01	metabolism of nonprotein amino acids	Metabolism	TRIREDRAFT_122240	0.221548	0.536003	1 / 17	1 / 136
01.20.35.01	metabolism of phenylpropanoids	Metabolism	TRIREDRAFT_50793	0.221548	0.536003	1 / 17	1 / 136
01.20.36	non-ribosomal peptide synthesis	Metabolism	TRIREDRAFT_123786	0.221548	0.536003	1 / 17	1 / 136
10.01.05.03.03	somatic / mitotic recombination	Cell cycle and DNA processing	TRIREDRAFT_58213	0.221548	0.536003	1 / 17	1 / 136
43.01.03	fungal and other eukaryotic cell type differentiation	Cell type differentiation	TRIREDRAFT_104219 | TRIREDRAFT_120231 | TRIREDRAFT_41660 | TRIREDRAFT_45573	0.232846	0.554396	4 / 169	4 / 136
20.09.03	peroxisomal transport	Cellular transport, transport facilitation and transport routes	TRIREDRAFT_122240	0.244189	0.567557	1 / 19	1 / 136
1.06	lipid, fatty acid and isoprenoid metabolism	Metabolism	TRIREDRAFT_103853 | TRIREDRAFT_108914 | TRIREDRAFT_120473 | TRIREDRAFT_122240 | TRIREDRAFT_55306 | TRIREDRAFT_65036 | TRIREDRAFT_68924 | TRIREDRAFT_75713 | TRIREDRAFT_78683 | TRIREDRAFT_82623	0.245941	0.567557	10 / 532	10 / 136
20.01.09	peptide transport	Cellular transport, transport facilitation and transport routes	TRIREDRAFT_124002	0.26618	0.604955	1 / 21	1 / 136
01.25.01	extracellular polysaccharide degradation	Metabolism	TRIREDRAFT_72907	0.276938	0.607478	1 / 22	1 / 136
20.01.01.01	cation transport (H+, Na+, K+, Ca2+ , NH4+, etc.)	Cellular transport, transport facilitation and transport routes	TRIREDRAFT_58952 | TRIREDRAFT_62872 | TRIREDRAFT_82327	0.279196	0.607478	3 / 126	3 / 136
32.05.01	resistance proteins	Cell rescue, defense and virulence	TRIREDRAFT_104968 | TRIREDRAFT_74953	0.283357	0.607478	2 / 72	2 / 136
32.10.07	degradation / modification of foreign (exogenous) polysaccharides	Cell rescue, defense and virulence	TRIREDRAFT_72907	0.28754	0.607478	1 / 23	1 / 136
40.01.03.03	guidance of longitudinal cell extension (e.g. pollen tube guidance, axonal pathfinding)	Cell fate	TRIREDRAFT_63653	0.28754	0.607478	1 / 23	1 / 136
34.07	cell adhesion	Interaction with the environment	TRIREDRAFT_72907	0.297988	0.620808	1 / 24	1 / 136
42.29	bud / growth tip	Biogenesis of cellular components	TRIREDRAFT_64125	0.308285	0.633461	1 / 25	1 / 136
01.01.03	assimilation of ammonia, metabolism of the glutamate group	Metabolism	TRIREDRAFT_54564	0.318432	0.645471	1 / 26	1 / 136
32.05.05	virulence, disease factors	Cell rescue, defense and virulence	TRIREDRAFT_45573 | TRIREDRAFT_65891	0.326713	0.653425	2 / 80	2 / 136
01.01.03.02.01	biosynthesis of glutamate	Metabolism	TRIREDRAFT_54564	0.348002	0.670134	1 / 29	1 / 136
20.01.26	neurotransmitter transport	Cellular transport, transport facilitation and transport routes	TRIREDRAFT_70998	0.348002	0.670134	1 / 29	1 / 136
20.03.22	transport ATPases	Cellular transport, transport facilitation and transport routes	TRIREDRAFT_58952 | TRIREDRAFT_82327	0.353496	0.670134	2 / 85	2 / 136
01.20.19.01	metabolism of porphyrins	Metabolism	TRIREDRAFT_5119	0.357574	0.670134	1 / 30	1 / 136
32.07.05	detoxification by export	Cell rescue, defense and virulence	TRIREDRAFT_74953 | TRIREDRAFT_82327	0.358812	0.670134	2 / 86	2 / 136
1.07	metabolism of vitamins, cofactors, and prosthetic groups	Metabolism	TRIREDRAFT_53868 | TRIREDRAFT_55306 | TRIREDRAFT_82017	0.363698	0.670134	3 / 147	3 / 136
01.06.06	isoprenoid metabolism	Metabolism	TRIREDRAFT_123431	0.376304	0.670134	1 / 32	1 / 136
2.16	fermentation	Energy	TRIREDRAFT_78683	0.376304	0.670134	1 / 32	1 / 136
20.03.02.03.01	proton driven antiporter	Cellular transport, transport facilitation and transport routes	TRIREDRAFT_62872	0.376304	0.670134	1 / 32	1 / 136
32.07	detoxification	Cell rescue, defense and virulence	TRIREDRAFT_67026 | TRIREDRAFT_82017 | TRIREDRAFT_82327	0.379742	0.670134	3 / 151	3 / 136
32.05.01.03	chemical agent resistance	Cell rescue, defense and virulence	TRIREDRAFT_82327	0.385466	0.672324	1 / 33	1 / 136
20.01.01.07	anion transport	Cellular transport, transport facilitation and transport routes	TRIREDRAFT_121743	0.394495	0.679875	1 / 34	1 / 136
11.02.03.04.03	transcription repression	Transcription	TRIREDRAFT_120231 | TRIREDRAFT_120363	0.400737	0.679875	2 / 94	2 / 136
20.01.11	amine / polyamine transport	Cellular transport, transport facilitation and transport routes	TRIREDRAFT_70998	0.403392	0.679875	1 / 35	1 / 136
2.11	electron transport and membrane-associated energy conservation	Energy	TRIREDRAFT_53868 | TRIREDRAFT_78683	0.416142	0.69357	2 / 97	2 / 136
20.01.25	vitamine/cofactor transport	Cellular transport, transport facilitation and transport routes	TRIREDRAFT_68990	0.437711	0.721502	1 / 39	1 / 136
2.07	pentose-phosphate pathway	Energy	TRIREDRAFT_61553	0.445982	0.727144	1 / 40	1 / 136
01.01.13	regulation of amino acid metabolism	Metabolism	TRIREDRAFT_54564	0.454132	0.732471	1 / 41	1 / 136
34.11.01	photoperception and response	Interaction with the environment	TRIREDRAFT_64125	0.470079	0.750126	1 / 43	1 / 136
10.03.01.01.09	G2/M transition of mitotic cell cycle	Cell cycle and DNA processing	TRIREDRAFT_64125	0.493141	0.770533	1 / 46	1 / 136
34.05.01	cell migration	Interaction with the environment	TRIREDRAFT_63653	0.493141	0.770533	1 / 46	1 / 136
20.01.01	ion transport	Cellular transport, transport facilitation and transport routes	TRIREDRAFT_68813	0.529396	0.811371	1 / 51	1 / 136
2.19	metabolism of energy reserves (e.g. glycogen, trehalose)	Energy	TRIREDRAFT_123456	0.536333	0.811371	1 / 52	1 / 136
32.07.01	detoxification involving cytochrome P450	Cell rescue, defense and virulence	TRIREDRAFT_66453	0.536333	0.811371	1 / 52	1 / 136
16.17.09	heavy metal binding (Cu, Fe, Zn)	Protein with binding function or cofactor requirement (structural or analytic)	TRIREDRAFT_120357 | TRIREDRAFT_120363 | TRIREDRAFT_23292 | TRIREDRAFT_3333 | TRIREDRAFT_38812 | TRIREDRAFT_50793	0.544786	0.811371	6 / 404	6 / 136
30.01	cellular signalling	Cellular communication / signal transduction mechanism	TRIREDRAFT_111053 | TRIREDRAFT_41660 | TRIREDRAFT_45573 | TRIREDRAFT_64125	0.546323	0.811371	4 / 265	4 / 136
42.25	vacuole or lysosome	Biogenesis of cellular components	TRIREDRAFT_82623	0.556545	0.813191	1 / 55	1 / 136
20.01.15	electron transport	Cellular transport, transport facilitation and transport routes	TRIREDRAFT_120357 | TRIREDRAFT_3333 | TRIREDRAFT_53868 | TRIREDRAFT_78683	0.558391	0.813191	4 / 269	4 / 136
32.05	disease, virulence and defense	Cell rescue, defense and virulence	TRIREDRAFT_45573	0.588316	0.848533	1 / 60	1 / 136
16.21.01	heme binding	Protein with binding function or cofactor requirement (structural or analytic)	TRIREDRAFT_66453	0.600386	0.857694	1 / 62	1 / 136
30.01.05.01.06	serine/threonine kinase	Cellular communication / signal transduction mechanism	TRIREDRAFT_64125	0.623486	0.876068	1 / 66	1 / 136
11.02.03.04.01	transcription activation	Transcription	TRIREDRAFT_112643 | TRIREDRAFT_80139	0.630769	0.876068	2 / 145	2 / 136
21.16	mitochondrion	Biogenesis of cellular components	TRIREDRAFT_121743 | TRIREDRAFT_78683	0.630769	0.876068	2 / 145	2 / 136
1.02	nitrogen, sulfur and selenium metabolism	Metabolism	TRIREDRAFT_124002 | TRIREDRAFT_62872	0.645653	0.884976	2 / 149	2 / 136
14.13	protein/peptide degradation	Protein fate (folding, modification, destination)	TRIREDRAFT_60676 | TRIREDRAFT_61127 | TRIREDRAFT_82623	0.659931	0.884976	3 / 230	3 / 136
01.05.02.04	sugar, glucoside, polyol and carboxylate anabolism	Metabolism	TRIREDRAFT_123456	0.660782	0.884976	1 / 73	1 / 136
16.17.01	calcium binding	Protein with binding function or cofactor requirement (structural or analytic)	TRIREDRAFT_58952	0.660782	0.884976	1 / 73	1 / 136
10.03.01.03	cell cycle checkpoints (checkpoints of morphogenesis, DNA-damage,-replication, mitotic phase and spindle)	Cell cycle and DNA processing	TRIREDRAFT_64125	0.675627	0.895304	1 / 76	1 / 136
2.13	respiration	Energy	TRIREDRAFT_78683	0.680431	0.895304	1 / 77	1 / 136
40.10.02	apoptosis (type I programmed cell death)	Cell fate	TRIREDRAFT_60676	0.689829	0.89752	1 / 79	1 / 136
20.09.16	cellular export and secretion	Cellular transport, transport facilitation and transport routes	TRIREDRAFT_56176 | TRIREDRAFT_74953	0.694082	0.89752	2 / 163	2 / 136
01.05.02.07	sugar, glucoside, polyol and carboxylate catabolism	Metabolism	TRIREDRAFT_123456 | TRIREDRAFT_64469	0.713135	0.905958	2 / 169	2 / 136
01.05.02	sugar, glucoside, polyol and carboxylate metabolism	Metabolism	TRIREDRAFT_120784	0.724771	0.905958	1 / 87	1 / 136
16.21.07	NAD/NADP binding	Protein with binding function or cofactor requirement (structural or analytic)	TRIREDRAFT_3333 | TRIREDRAFT_78683	0.725286	0.905958	2 / 173	2 / 136
10.01.02	DNA topology	Cell cycle and DNA processing	TRIREDRAFT_58213	0.728855	0.905958	1 / 88	1 / 136
43.01.03.05	budding, cell polarity and filament formation	Cell type differentiation	TRIREDRAFT_41660 | TRIREDRAFT_60676 | TRIREDRAFT_64125	0.73498	0.905958	3 / 258	3 / 136
32.01.01	oxidative stress response	Cell rescue, defense and virulence	TRIREDRAFT_82327	0.736846	0.905958	1 / 90	1 / 136
18.02	regulation of protein activity	Regulation of metabolism and protein function	TRIREDRAFT_64125	0.763026	0.930519	1 / 97	1 / 136
10.03.02	meiosis	Cell cycle and DNA processing	TRIREDRAFT_48924	0.789807	0.947769	1 / 105	1 / 136
16.17.07	magnesium binding	Protein with binding function or cofactor requirement (structural or analytic)	TRIREDRAFT_58952	0.789807	0.947769	1 / 105	1 / 136
14.07.11	protein processing (proteolytic)	Protein fate (folding, modification, destination)	TRIREDRAFT_82623	0.805004	0.953433	1 / 110	1 / 136
20.09.18.09.01	endocytosis	Cellular transport, transport facilitation and transport routes	TRIREDRAFT_80639	0.80791	0.953433	1 / 111	1 / 136
01.06.05	fatty acid metabolism	Metabolism	TRIREDRAFT_122240	0.813596	0.953433	1 / 113	1 / 136
42.04	cytoskeleton/structural proteins	Biogenesis of cellular components	TRIREDRAFT_60676	0.821814	0.955597	1 / 116	1 / 136
16.19.05	GTP binding	Protein with binding function or cofactor requirement (structural or analytic)	TRIREDRAFT_41660	0.84202	0.971561	1 / 124	1 / 136
11.02.03.01	general transcription activities	Transcription	TRIREDRAFT_120363	0.853482	0.972244	1 / 129	1 / 136
14.07.05	modification by ubiquitination, deubiquitination	Protein fate (folding, modification, destination)	TRIREDRAFT_63653	0.862057	0.972244	1 / 133	1 / 136
18.01.01	regulation by modification	Regulation of metabolism and protein function	TRIREDRAFT_64125	0.862057	0.972244	1 / 133	1 / 136
14.13.01	cytoplasmic and nuclear protein degradation	Protein fate (folding, modification, destination)	TRIREDRAFT_61127	0.888346	0.988281	1 / 147	1 / 136
20.09.13	vacuolar/lysosomal transport	Cellular transport, transport facilitation and transport routes	TRIREDRAFT_58952	0.894902	0.988281	1 / 151	1 / 136
32.01	stress response	Cell rescue, defense and virulence	TRIREDRAFT_123456 | TRIREDRAFT_54564	0.902227	0.988281	2 / 262	2 / 136
14.13.01.01	proteasomal degradation (ubiquitin/proteasomal pathway)	Protein fate (folding, modification, destination)	TRIREDRAFT_63653	0.911035	0.988281	1 / 162	1 / 136
16.03	nucleic acid binding	Protein with binding function or cofactor requirement (structural or analytic)	TRIREDRAFT_120363	0.913694	0.988281	1 / 164	1 / 136
10.03.03	cytokinesis (cell division) /septum formation and hydrolysis	Cell cycle and DNA processing	TRIREDRAFT_64125	0.917535	0.988281	1 / 167	1 / 136
11.02	RNA synthesis	Transcription	TRIREDRAFT_120363	0.922396	0.988281	1 / 171	1 / 136
16.19.03	ATP binding	Protein with binding function or cofactor requirement (structural or analytic)	TRIREDRAFT_56176 | TRIREDRAFT_58952 | TRIREDRAFT_63653 | TRIREDRAFT_64125 | TRIREDRAFT_82327	0.930077	0.989443	5 / 570	5 / 136
40.01	cell growth / morphogenesis	Cell fate	TRIREDRAFT_60676	0.959729	0.999736	1 / 214	1 / 136
14.07.03	modification by phosphorylation, dephosphorylation, autophosphorylation	Protein fate (folding, modification, destination)	TRIREDRAFT_64125	0.970374	0.999736	1 / 234	1 / 136
10.01.05.01	DNA repair	Cell cycle and DNA processing	TRIREDRAFT_58213	0.972142	0.999736	1 / 238	1 / 136
16.19	nucleotide/nucleoside/nucleobase binding	Protein with binding function or cofactor requirement (structural or analytic)	TRIREDRAFT_55306 | TRIREDRAFT_64125	0.980738	0.999736	2 / 388	2 / 136
16.03.01	DNA binding	Protein with binding function or cofactor requirement (structural or analytic)	TRIREDRAFT_120363 | TRIREDRAFT_58213	0.982709	0.999736	2 / 396	2 / 136
1.04	phosphate metabolism	Metabolism	TRIREDRAFT_56176 | TRIREDRAFT_64125 | TRIREDRAFT_82327	0.98698	0.999736	3 / 529	3 / 136
11.02.03.04	transcriptional control	Transcription	TRIREDRAFT_106259 | TRIREDRAFT_111053 | TRIREDRAFT_112643	0.990151	0.999736	3 / 551	3 / 136
16.17	metal binding	Protein with binding function or cofactor requirement (structural or analytic)	TRIREDRAFT_120363	0.994471	0.999736	1 / 342	1 / 136
16.01	protein binding	Protein with binding function or cofactor requirement (structural or analytic)	TRIREDRAFT_120357 | TRIREDRAFT_120363 | TRIREDRAFT_120473 | TRIREDRAFT_120784 | TRIREDRAFT_58213 | TRIREDRAFT_63653 | TRIREDRAFT_64125 | TRIREDRAFT_72907 | TRIREDRAFT_82623	0.999736	0.999736	9 / 1434	9 / 136

## Sheet: PRE motifs in STE12 targets
	Promotor motifs in target genes of STE12
protein ID	protein ID	motif 5' - 3'	location (-ATG)	condition	fold regulation	TOPIC	description
TrA0076W	TRIRE2_3605	TGTTTCA	-246	ste12 LL down	0.312293	Transcription factors	fungal specific transcription factor domain-containing protein
TrA0485W	TRIRE2_121285	TGAAACA	-681	ste12 LL up	2.51311	-	-
TrA0569C	TRIRE2_108586	TGAAACA	-427	ste12 LL down	0.312088	-	-
TrA0603C	TRIRE2_122448	TGTTTCA	-57	ste12 LL down	0.37478	-	-
TrA1206C	TRIRE2_104816	TGAAACA	-737	ste12 LL up	3.04924	-	-
TrA1279C	TRIRE2_57823	TGTTTCA	-172	ste12 DD down	0.128843	-	-
TrA1360C	TRIRE2_104968	TGTTTCA	-209	ste12 LL down	0.415671	-	-
TrB0059C	TRIRE2_69885	TGTTTCA	-474	ste12 LL up	4.16657	-	-
TrC0363W	TRIRE2_78683	TGTTTCA	-168	ste12 DD up	2.16142	-	-
TrC0702W	TRIRE2_55443	TGTTTCA	-492	ste12 LL down	0.431206	-	-
TrC0858W	TRIRE2_55886	TGTTTCA	-522	ste12 LL up	4.91984	CAZymes	candidate b-glycosidase related to b-1,3-1,4-glucanase
TrD0448W	TRIRE2_65891	TGTTTCA	-797	ste12 LL up	2.71472	Secondary metabolism	Polyketide synthase
TrE0003W	TRIRE2_70998	TGTTTCA	-22	ste12 DD down	2.10358	-	-
TrE0324C	TRIRE2_66453	TGTTTCA	-615	ste12 LL up	3.37002	Secondary metabolism	0
TrE0533C	TRIRE2_73516	TGTTTCA	-468	ste12 DD up	3.41308	Asexual development	N.crassa GRG-1 - glucose-repressible gene-1 protein
TrE0645C	TRIRE2_54352	TGAAACA	-461	ste12 LL up	3.26372	-	-
TrF0312W	TRIRE2_54219	TGTTTCA	-443	ste12 DD up	2.58275	CAZymes	0
TrF0872C	TRIRE2_107349	TGAAACA	-387	ste12 LL down	0.100068	-	-
TrG1015C	TRIRE2_120363	TGTTTCA	-384	ste12 LL down	0.445621	Transcription factors	conserved hypothetical protein
